# Supplementary material for: Actively transcribed and expressed atp8 gene in Mytilus edulis mussels
Source: PeerJ. 2018 Jun 8;6:e4897. doi: 10.7717/peerj.4897 (PMC5995098; doi:10.7717/peerj.4897)
Supplement: Data S1 — List of accession numbers. [file peerj-06-4897-s001.xlsx]

## Sheet: S1
In NCBI oldest	Name	Last modification by NCBI	Acc no.	Date	Date 2	Date 3	Atp8	info	publ DOI	alternative		DUI																	Date	Atp8 +	Atp8 -	Atp8 +	Atp8 -	Date	Atp annotated Year		From 2011			From 1992
5	Mytilus edulis	2016	AY484747	1992	2004		0	Hoffman 1992	10.1093/molbev/msh090	NC_006161		F						FALSE	FALSE	FALSE	FALSE	FALSE	FALSE	FALSE	FALSE				1992	0	1	0	1	1992	0	1		0	1	0
1	Crassostrea gigas	2016	NC_001276	1999	2000		0		none	AF177226						30 dec 2016		FALSE	FALSE	FALSE	FALSE	FALSE	FALSE	FALSE	FALSE				1999	0	1	0	1	1999	0	1		0	2	0
220	Unio japanensis	2012	AB055624	2001			0		none			M						FALSE	FALSE	FALSE	FALSE	FALSE	FALSE	FALSE	FALSE				2006	0	1	0	4	2001	0	1		0	6	0
221	Unio japanensis	2016	AB055625	2001			0		none			F						FALSE	FALSE	FALSE	FALSE	FALSE	FALSE	FALSE	FALSE				2001	0	1	1	0	2003	1	0		1	7	0.142857
2	Venerupis philippinarum	2002	AB065375	2001			0		none			F		ATP8	172			FALSE	FALSE	FALSE	FALSE	FALSE	FALSE	FALSE	FALSE				2001	0	1	0	2	2004	0	1		1	9	0.111111
3	Venerupis philippinarum	2002	AB065374	2001			0		none			M		No ATP8	103			FALSE	FALSE	FALSE	FALSE	FALSE	FALSE	FALSE	FALSE				2001	0	1	0	1	2005	0	1		1	10	0.1
4	Lampsilis ornata	2016	AY365193	2003			1		10.1093/molbev/msg218	NC_005335				% 92-16	0.625455			FALSE	FALSE	FALSE	FALSE	FALSE	FALSE	FALSE	FALSE				2001	0	1	3	7	2006	0.3	0.7		4	20	0.2
6	Mytilus galloprovincialis	2012	AY497292	2004	2005		0		10.1534/genetics.103.026187	NC_006886		F			2010+	2011+	2012+	FALSE	FALSE	FALSE	FALSE	FALSE	FALSE	FALSE	FALSE				2003	1	0	0	4	2007	0	1		4	24	0.166667
7	Mytilus galloprovincialis	2012	AY363687	2004	2005		0		10.1534/genetics.103.026187	10.1093/molbev/msi079		M		ATP8	142	134	126	FALSE	FALSE	FALSE	FALSE	FALSE	FALSE	FALSE	FALSE				2004	0	1	1	6	2008	0.142857	0.857143		5	31	0.16129
8	Crassostrea virginica	2012	AY905542	2005			0		10.1007/s10126-005-0004-0	NC_007175				No ATP8				FALSE	FALSE	FALSE	FALSE	FALSE	FALSE	FALSE	FALSE				2004	0	1	7	10	2009	0.411765	0.588235		12	48	0.25
16	Mizuhopecten yessoensis	2016	AB271769	2006	2001		0		10.1007/s10126001-0015-4	NC_009081				% from 2010	1.02158	139		FALSE	FALSE	FALSE	FALSE	FALSE	FALSE	FALSE	FALSE				2005	0	1	18	16	2010	0.529412	0.470588		30	82	0.365854
14	Acanthocardia tuberculata	2016	DQ632743	2006			0		10.1186/1742-9994-3-13	NC_008452				% from 2011	1.12605	119		FALSE	FALSE	FALSE	FALSE	FALSE	FALSE	FALSE	FALSE				2006	0	1	8	12	2011	0.4	0.6	0.4	38	102	0.372549
15	Hiatella arctica	2016	DQ632742	2006			1		10.1186/1742-9994-3-13	NC_008451				% from 2012	1.17757	107		FALSE	FALSE	FALSE	FALSE	FALSE	FALSE	FALSE	FALSE				2006	1	0	8	4	2012	0.666667	0.333333	0.5	46	114	0.403509
10	Mytilus edulis	2016	AY823624	2006			0		10.1534/genetics.105.047159			M		% from 2013	1.32184	87		FALSE	FALSE	FALSE	FALSE	FALSE	FALSE	FALSE	FALSE				2006	1	0	11	9	2013	0.55	0.45	0.519231	57	134	0.425373
11	Mytilus edulis	2016	AY823623	2006			0		10.1534/genetics.105.047159			M		% from 2014	1.56604	53		FALSE	FALSE	FALSE	FALSE	FALSE	FALSE	FALSE	FALSE				2006	1	0	32	5	2014	0.864865	0.135135	0.662921	89	171	0.520468
9	Mytilus trossulus	2016	AY823625	2006			0		10.1534/genetics.105.047159	NC_007687				% from 2015	2.29032	31		FALSE	FALSE	FALSE	FALSE	FALSE	FALSE	FALSE	FALSE				2006	0	1	12	11	2015	0.521739	0.478261	0.633929	101	194	0.520619
12	Mytilus trossulus	2016	DQ198231	2006	2007		0	10.1016/j.gene.2007.10.003	10.1534/genetics.106.063180									FALSE	FALSE	FALSE	FALSE	FALSE	FALSE	FALSE	FALSE				2006	0	1	33	4	2016	0.891892	0.108108	0.697987	134	231	0.580087
13	Mytilus trossulus	2016	DQ198225	2006	2007		0	10.1016/j.gene.2007.10.003	10.1534/genetics.106.063180			M						FALSE	FALSE	FALSE	FALSE	FALSE	FALSE	FALSE	FALSE				2006	0	1	37	7	2017	0.840909	0.159091	0.768786	171	274	0.624088
41	Loripes lacteus	2009	EF043341	2006			1		none	NC_013271								FALSE	FALSE	FALSE	FALSE	FALSE	FALSE	FALSE	FALSE				2006	0	1
40	Lucinella divaricata	2009	EF043342	2006			1		none	NC_013275					2013+	2014+	2015+	FALSE	FALSE	FALSE	FALSE	FALSE	FALSE	FALSE	FALSE				2006	0	1
18	Mytilus galloprovincialis	2016	DQ399833	2007			0		10.1016/j.gene.2007.06.001						115	83	71	FALSE	FALSE	FALSE	FALSE	FALSE	FALSE	FALSE	FALSE				2007	0	1
82	Mytilus californianus	2011	GQ527172	2007	2009		0	10.1534/genetics.108.093229	10.1534/genetics.107.072934	NC_015993		F						FALSE	FALSE	FALSE	FALSE	FALSE	FALSE	FALSE	FALSE				2007	0	1
87	Mytilus californianus	2011	GQ527173	2007	2009		0	10.1534/genetics.108.093229	10.1534/genetics.107.072934			M						FALSE	FALSE	FALSE	FALSE	FALSE	FALSE	FALSE	FALSE				2007	0	1
17	Argopecten irradians	2016	EU023915	2007			0		none	NC_009687								FALSE	FALSE	FALSE	FALSE	FALSE	FALSE	FALSE	FALSE				2007	0	1
21	Crassostrea hongkongensis	2016	EU266073	2008			0		10.1186/1471-2164-9-477.	NC_011518								FALSE	FALSE	FALSE	FALSE	FALSE	FALSE	FALSE	FALSE				2008	0	1
31	Crassostrea angulata	2016	EU672832	2008			0		none	NC_012648								FALSE	FALSE	FALSE	FALSE	FALSE	FALSE	FALSE	FALSE				2008	0	1
29	Crassostrea ariakensis	2016	EU672835	2008			0		none	NC_012650								FALSE	FALSE	FALSE	FALSE	FALSE	FALSE	FALSE	FALSE				2008	0	1
30	Crassostrea sikamea	2016	EU672833	2008			0		none	NC_012649								FALSE	FALSE	FALSE	FALSE	FALSE	FALSE	FALSE	FALSE				2008	0	1
23	Hyriopsis cumingii	2016	FJ529186	2008			1		none	NC_011763								FALSE	FALSE	FALSE	FALSE	FALSE	FALSE	FALSE	FALSE				2008	1	0
22	Mimachlamys nobilis	2015	FJ415225	2008			0		none	NC_011608								FALSE	FALSE	FALSE	FALSE	FALSE	FALSE	FALSE	FALSE				2008	0	1
19	Sinonovacula constricta	2016	EU880278	2008			0		none	NC_011075								FALSE	FALSE	FALSE	FALSE	FALSE	FALSE	FALSE	FALSE				2008	0	1
36	Meretrix petechialis	2016	EU145977	2009			0		10.1080/19401730902964425	NC_012767								FALSE	FALSE	FALSE	FALSE	FALSE	FALSE	FALSE	FALSE				2009	0	1
27	Mytilus galloprovincialis	2016	FJ890850	2009			0		10.1093/molbev/msp085			M						FALSE	FALSE	FALSE	FALSE	FALSE	FALSE	FALSE	FALSE				2009	0	1
28	Mytilus galloprovincialis	2016	FJ890849	2009			0		10.1093/molbev/msp085			F						FALSE	FALSE	FALSE	FALSE	FALSE	FALSE	FALSE	FALSE				2009	0	1
24	Crassostrea hongkongensis	2016	FJ593173	2009			0		10.1186/1471-2164-10-84									FALSE	FALSE	FALSE	FALSE	FALSE	FALSE	FALSE	FALSE				2009	1	0
25	Crassostrea hongkongensis	2016	FJ593172	2009			0		10.1186/1471-2164-10-84									FALSE	FALSE	FALSE	FALSE	FALSE	FALSE	FALSE	FALSE				2009	0	1
26	Crassostrea hongkongensis	2016	EU672834	2009			0		10.1186/1471-2164-10-84									FALSE	FALSE	FALSE	FALSE	FALSE	FALSE	FALSE	FALSE				2009	0	1
34	Mimachlamys nobilis	2016	FJ595958	2009			0		10.1186/1756-0500-2-69									FALSE	FALSE	FALSE	FALSE	FALSE	FALSE	FALSE	FALSE				2009	0	1
33	Mizuhopecten yessoensis	2016	FJ595959	2009			0		10.1186/1756-0500-2-69									FALSE	FALSE	FALSE	FALSE	FALSE	FALSE	FALSE	FALSE				2009	0	1
42	Pyganodon grandis	2016	FJ809755	2009			1	M 15aa	10.1534/genetics.109.110700			M						FALSE	FALSE	FALSE	FALSE	FALSE	FALSE	FALSE	FALSE				2009	0	1
43	Pyganodon grandis	2016	FJ809754	2009			1	F 74aa	10.1534/genetics.109.110700	NC_013661		F						FALSE	FALSE	FALSE	FALSE	FALSE	FALSE	FALSE	FALSE				2009	0	1
46	Quadrula quadrula	2016	FJ809751	2009			1		10.1534/genetics.109.110700			M						FALSE	FALSE	FALSE	FALSE	FALSE	FALSE	FALSE	FALSE				2009	0	1
47	Quadrula quadrula	2016	FJ809750	2009			1		10.1534/genetics.109.110700	NC_013658		F						FALSE	FALSE	FALSE	FALSE	FALSE	FALSE	FALSE	FALSE				2009	1	0
44	Venustaconcha ellipsiformis	2016	FJ809753	2009			1		10.1534/genetics.109.110700			F						FALSE	FALSE	FALSE	FALSE	FALSE	FALSE	FALSE	FALSE				2009	1	0
45	Venustaconcha ellipsiformis	2016	FJ809752	2009			1		10.1534/genetics.109.110700	NC_013659		M						FALSE	FALSE	FALSE	FALSE	FALSE	FALSE	FALSE	FALSE				2009	1	0
35	Cristaria plicata	2016	FJ986302	2009			1		none	NC_012716								FALSE	FALSE	FALSE	FALSE	FALSE	FALSE	FALSE	FALSE				2009	1	0
39	Meretrix meretrix	2016	GQ463598	2009			0		none	NC_013188								FALSE	FALSE	FALSE	FALSE	FALSE	FALSE	FALSE	FALSE				2009	1	0
58	Mytilus trossulus	2016	GQ438250	2009			0		none			M						FALSE	FALSE	FALSE	FALSE	FALSE	FALSE	FALSE	FALSE				2009	1	0
62	Unio pictorum	2016	HM014134	2010			1		10.1007/BF03208876									FALSE	FALSE	FALSE	FALSE	FALSE	FALSE	FALSE	FALSE				2010	1	0
63	Unio pictorum	2016	HM014133	2010			1		10.1007/BF03208876									FALSE	FALSE	FALSE	FALSE	FALSE	FALSE	FALSE	FALSE				2010	1	0
64	Unio pictorum	2016	HM014132	2010			1		10.1007/BF03208876									FALSE	FALSE	FALSE	FALSE	FALSE	FALSE	FALSE	FALSE				2010	1	0
65	Unio pictorum	2016	HM014131	2010			1		10.1007/BF03208876									FALSE	FALSE	FALSE	FALSE	FALSE	FALSE	FALSE	FALSE				2010	1	0
66	Unio pictorum	2016	HM014130	2010			1		10.1007/BF03208876	NC_015310								FALSE	FALSE	FALSE	FALSE	FALSE	FALSE	FALSE	FALSE				2010	1	0
38	Argopecten irradians irradians	2016	DQ665851	2010	2006		0		10.1007/s00239-009-9308-4	NC_012977								FALSE	FALSE	FALSE	FALSE	FALSE	FALSE	FALSE	FALSE				2010	0	1
37	Chlamys farreri	2016	EF473269	2010			0		10.1007/s00239-009-9308-4									FALSE	FALSE	FALSE	FALSE	FALSE	FALSE	FALSE	FALSE				2010	0	1
80	Mytilus edulis	2015	HM489874	2010	2014		1	10.3109/19401736.2014.958704	10.1007/s00239-010-9393-4			M						FALSE	FALSE	FALSE	FALSE	FALSE	FALSE	FALSE	FALSE				2010	0	1
81	Mytilus edulis	2015	HM489873	2010	2014		1	10.3109/19401736.2014.958704	10.1007/s00239-010-9393-4			M						FALSE	FALSE	FALSE	FALSE	FALSE	FALSE	FALSE	FALSE				2010	0	1
67	Mytilus trossulus	2016	HM462081	2010			1		10.1007/s00239-010-9393-4									FALSE	FALSE	FALSE	FALSE	FALSE	FALSE	FALSE	FALSE				2010	0	1
68	Mytilus trossulus	2016	HM462080	2010			1		10.1007/s00239-010-9393-4									FALSE	FALSE	FALSE	FALSE	FALSE	FALSE	FALSE	FALSE				2010	0	1
20	Chlamys farreri	2010	EU715252	2010			0		10.1007/s11033-010-9974-8	NC_012138								FALSE	FALSE	FALSE	FALSE	FALSE	FALSE	FALSE	FALSE				2010	0	1
69	Meretrix lusoria	2016	GQ903339	2010			1		10.1016/j.cbd.2010.07.003	NC_014809								FALSE	FALSE	FALSE	FALSE	FALSE	FALSE	FALSE	FALSE				2010	0	1
48	Mytilus trossulus	2016	GU936627	2010			0		10.1016/j.gene.2010.02.009									FALSE	FALSE	FALSE	FALSE	FALSE	FALSE	FALSE	FALSE				2010	0	1
49	Mytilus trossulus	2016	GU936626	2010			0		10.1016/j.gene.2010.02.009									FALSE	FALSE	FALSE	FALSE	FALSE	FALSE	FALSE	FALSE				2010	1	0
50	Mytilus trossulus	2016	GU936625	2010			0		10.1016/j.gene.2010.02.009									FALSE	FALSE	FALSE	FALSE	FALSE	FALSE	FALSE	FALSE				2010	1	0
54	Crassostrea angulata	2016	FJ841965	2010			0		10.1016/j.ympev.2010.05.029									FALSE	FALSE	FALSE	FALSE	FALSE	FALSE	FALSE	FALSE				2010	1	0
55	Crassostrea ariakensis	2016	FJ841964	2010			0		10.1016/j.ympev.2010.05.029									FALSE	FALSE	FALSE	FALSE	FALSE	FALSE	FALSE	FALSE				2010	1	0
56	Crassostrea hongkongensis	2016	FJ841963	2010			0		10.1016/j.ympev.2010.05.029									FALSE	FALSE	FALSE	FALSE	FALSE	FALSE	FALSE	FALSE				2010	1	0
52	Crassostrea iredalei	2016	FJ841967	2010			0		10.1016/j.ympev.2010.05.029	NC_013997								FALSE	FALSE	FALSE	FALSE	FALSE	FALSE	FALSE	FALSE				2010	1	0
53	Crassostrea sikamea	2016	FJ841966	2010			0		10.1016/j.ympev.2010.05.029									FALSE	FALSE	FALSE	FALSE	FALSE	FALSE	FALSE	FALSE				2010	0	1
59	Paphia euglypta	2016	GU269271	2010	2009		0		10.1139/G10-096	NC_014579								FALSE	FALSE	FALSE	FALSE	FALSE	FALSE	FALSE	FALSE				2010	0	1
32	Crassostrea gigas	2016	EU672831	2010	2008		0		10.1186/1471-2148-10-394									FALSE	FALSE	FALSE	FALSE	FALSE	FALSE	FALSE	FALSE				2010	0	1
88	Anodonta woodiana	2011	HQ283344	2010			1		none									FALSE	FALSE	FALSE	FALSE	FALSE	FALSE	FALSE	FALSE				2010	1	0
89	Anodonta woodiana	2011	HQ283345	2010			1		none									FALSE	FALSE	FALSE	FALSE	FALSE	FALSE	FALSE	FALSE				2010	1	0
90	Anodonta woodiana	2011	HQ283346	2010			1		none									FALSE	FALSE	FALSE	FALSE	FALSE	FALSE	FALSE	FALSE				2010	0	1
91	Anodonta woodiana	2011	HQ283347	2010			1		none									FALSE	FALSE	FALSE	FALSE	FALSE	FALSE	FALSE	FALSE				2010	0	1
92	Anodonta woodiana	2011	HQ283348	2010			1		none									FALSE	FALSE	FALSE	FALSE	FALSE	FALSE	FALSE	FALSE				2010	0	1
57	Hyriopsis cumingii	2016	HM347668	2010			1		none									FALSE	FALSE	FALSE	FALSE	FALSE	FALSE	FALSE	FALSE				2010	0	1
70	Hyriopsis schlegelii	2016	HQ641407	2010			1		none									FALSE	FALSE	FALSE	FALSE	FALSE	FALSE	FALSE	FALSE				2010	1	0
71	Hyriopsis schlegelii	2016	HQ641406	2010			1		none	NC_015110								FALSE	FALSE	FALSE	FALSE	FALSE	FALSE	FALSE	FALSE				2010	1	0
112	Pinctada margaritifera	2013	HM467838	2010			0		none	NC_021638								FALSE	FALSE	FALSE	FALSE	FALSE	FALSE	FALSE	FALSE				2010	1	0
51	Saccostrea mordax	2010	FJ841968	2010	2009		0		none	NC_013998								FALSE	FALSE	FALSE	FALSE	FALSE	FALSE	FALSE	FALSE				2010	1	0
85	Solen grandis	2016	HQ703012	2010			0		none	NC_016665								FALSE	FALSE	FALSE	FALSE	FALSE	FALSE	FALSE	FALSE				2010	1	0
107	Crassostrea sp. DB1	2012	JQ060958	2011			1	39aa	10.1016/j.gene.2012.07.032	NC_018763								TRUE	FALSE	FALSE	FALSE	FALSE	FALSE	FALSE	FALSE				2011	0	1
84	Meretrix lamarckii	2011	GU071281	2011			1	39aa	10.1016/j.margen.2011.06.006	NC_016174								TRUE	FALSE	FALSE	FALSE	FALSE	FALSE	FALSE	FALSE				2011	0	1
75	Lasmigona compressa	2016	HM856638	2011	2010		1		10.1093/molbev/msq345	NC_015481								TRUE	FALSE	FALSE	FALSE	FALSE	FALSE	FALSE	FALSE				2011	1	0
79	Margaritifera falcata	2016	HM856634	2011	2010		1		10.1093/molbev/msq345	NC_015476								TRUE	FALSE	FALSE	FALSE	FALSE	FALSE	FALSE	FALSE				2011	1	0
74	Toxolasma parvus	2016	HM856639	2011	2010		1		10.1093/molbev/msq345	NC_015483								TRUE	FALSE	FALSE	FALSE	FALSE	FALSE	FALSE	FALSE				2011	1	0
76	Utterbackia imbecillis	2016	HM856637	2011	2010		1		10.1093/molbev/msq345	NC_015479								TRUE	FALSE	FALSE	FALSE	FALSE	FALSE	FALSE	FALSE				2011	1	0
77	Utterbackia peninsularis	2016	HM856636	2011	2010		1		10.1093/molbev/msq345			F						TRUE	FALSE	FALSE	FALSE	FALSE	FALSE	FALSE	FALSE				2011	0	1
78	Utterbackia peninsularis	2016	HM856635	2011	2010		1		10.1093/molbev/msq345	NC_015477		M						TRUE	FALSE	FALSE	FALSE	FALSE	FALSE	FALSE	FALSE				2011	0	1
60	Musculista senhousia	2016	GU001954	2011			0		10.1186/1471-2164-12-442	NC_014590		F						FALSE	FALSE	FALSE	FALSE	FALSE	FALSE	FALSE	FALSE				2011	0	1
61	Musculista senhousia	2016	GU001953	2011			0		10.1186/1471-2164-12-442			M						FALSE	FALSE	FALSE	FALSE	FALSE	FALSE	FALSE	FALSE				2011	0	1
83	Ostrea edulis	2016	JF274008	2011			0		10.1186/1756-0500-4-400	NC_016180								FALSE	FALSE	FALSE	FALSE	FALSE	FALSE	FALSE	FALSE				2011	0	1
73	Crassostrea nippona	2016	HM015198	2011			0		10.1371/journal.pone.0016147	NC_015248								FALSE	FALSE	FALSE	FALSE	FALSE	FALSE	FALSE	FALSE				2011	0	1
72	Ostrea denselamellosa	2016	HM015199	2011			0		10.1371/journal.pone.0016147	NC_015231								FALSE	FALSE	FALSE	FALSE	FALSE	FALSE	FALSE	FALSE				2011	0	1
126	Coelomactra antiquata	2016	JN692486	2011			0		none									FALSE	FALSE	FALSE	FALSE	FALSE	FALSE	FALSE	FALSE				2011	0	1
103	Moerella iridescens	2016	JN398362	2011			0		none	NC_018371								FALSE	FALSE	FALSE	FALSE	FALSE	FALSE	FALSE	FALSE				2011	0	1
101	Nuttallia olivacea	2016	JN398364	2011			0		none	NC_018373								FALSE	FALSE	FALSE	FALSE	FALSE	FALSE	FALSE	FALSE				2011	0	1
100	Semele scabra	2016	JN398365	2011			0		none	NC_018374								FALSE	FALSE	FALSE	FALSE	FALSE	FALSE	FALSE	FALSE				2011	1	0
99	Sinonovacula constricta	2016	JN398366	2011			0		none									FALSE	FALSE	FALSE	FALSE	FALSE	FALSE	FALSE	FALSE				2011	1	0
98	Solecurtus divaricatus	2016	JN398367	2011			0		none	NC_018376								FALSE	FALSE	FALSE	FALSE	FALSE	FALSE	FALSE	FALSE				2011	1	0
102	Soletellina diphos	2016	JN398363	2011			0		none	NC_018372								FALSE	FALSE	FALSE	FALSE	FALSE	FALSE	FALSE	FALSE				2011	1	0
95	Paphia amabilis	2012	JF969276	2012			1	37aa	10.1016/j.gene.2011.12.002	NC_016889								TRUE	TRUE	FALSE	FALSE	FALSE	FALSE	FALSE	FALSE				2012	1	0
94	Paphia textile	2012	JF969277	2012			1	37aa	10.1016/j.gene.2011.12.002	NC_016890								TRUE	TRUE	FALSE	FALSE	FALSE	FALSE	FALSE	FALSE				2012	1	0
93	Paphia undulata	2012	JF969278	2012			1	37aa	10.1016/j.gene.2011.12.002	NC_016891								TRUE	TRUE	FALSE	FALSE	FALSE	FALSE	FALSE	FALSE				2012	1	0
108	Pinctada maxima	2012	GQ452847	2012	2009		0		10.1016/j.gene.2012.08.037	NC_018752.								FALSE	FALSE	FALSE	FALSE	FALSE	FALSE	FALSE	FALSE				2012	0	1
86	Cristaria plicata	2012	GU944476	2012	2010		1		10.3109/19401736.2011.643882									TRUE	TRUE	FALSE	FALSE	FALSE	FALSE	FALSE	FALSE				2012	0	1
97	Solen strictus	2012	JN786377	2012			0		10.3109/19401736.2011.653802	NC_017616								FALSE	FALSE	FALSE	FALSE	FALSE	FALSE	FALSE	FALSE				2012	1	0
104	Perna viridis	2012	JQ970425	2012			1		10.3109/19401736.2012.690756	NC_018362								TRUE	TRUE	FALSE	FALSE	FALSE	FALSE	FALSE	FALSE				2012	1	0
169	Lamprotula coreana	2014	JX050180	2012			1		none	NC_026035								TRUE	TRUE	FALSE	FALSE	FALSE	FALSE	FALSE	FALSE				2012	1	0
130	Lamprotula leai	2014	JQ691662	2012			1		none	NC_023346								TRUE	TRUE	FALSE	FALSE	FALSE	FALSE	FALSE	FALSE				2012	1	0
105	Mytilus californianus	2012	JX486124	2012			0		none			F						FALSE	FALSE	FALSE	FALSE	FALSE	FALSE	FALSE	FALSE				2012	0	1
106	Mytilus californianus	2012	JX486123	2012			0		none			M						FALSE	FALSE	FALSE	FALSE	FALSE	FALSE	FALSE	FALSE				2012	1	0
96	Solemya velum	2012	JQ728447	2012			1		none	NC_017612								TRUE	TRUE	FALSE	FALSE	FALSE	FALSE	FALSE	FALSE				2012	0	1
113	Fulvia mutica	2014	AB809077	2013			1	37aa	10.1007/s12562-013-0662-1	NC_022194								TRUE	TRUE	TRUE	FALSE	FALSE	FALSE	FALSE	FALSE				2013	1	0
117	Arctica islandica	2015	KF363952	2013			0		10.1371/journal.pone.0082857									FALSE	FALSE	FALSE	FALSE	FALSE	FALSE	FALSE	FALSE				2013	0	1
118	Arctica islandica	2015	KF363951	2013			0		10.1371/journal.pone.0082857	NC_022709								FALSE	FALSE	FALSE	FALSE	FALSE	FALSE	FALSE	FALSE				2013	0	1
128	Solenaia carinatus	2013	KC848655	2013			1		10.1371/journal.pone.0084352			M						TRUE	TRUE	TRUE	FALSE	FALSE	FALSE	FALSE	FALSE				2013	0	1
129	Solenaia carinatus	2013	KC848654	2013			1		10.1371/journal.pone.0084352	NC_023250		F						TRUE	TRUE	TRUE	FALSE	FALSE	FALSE	FALSE	FALSE				2013	0	1
111	Coelomactra antiquata	2013	JQ423460	2013			0		10.3109/19401736.2012.726620	NC_021375								FALSE	FALSE	FALSE	FALSE	FALSE	FALSE	FALSE	FALSE				2013	0	1
109	Atrina pectinata	2013	KC153059	2013			0		10.3109/19401736.2013.763233	NC_020028								FALSE	FALSE	FALSE	FALSE	FALSE	FALSE	FALSE	FALSE				2013	0	1
110	Lamprotula tortuosa	2013	KC109779	2013			1		10.3109/19401736.2013.770508	NC_021404								TRUE	TRUE	TRUE	FALSE	FALSE	FALSE	FALSE	FALSE				2013	0	1
114	Mimachlamys senatoria	2013	KF214684	2013			1		10.3109/19401736.2013.823181	NC_022416								TRUE	TRUE	TRUE	FALSE	FALSE	FALSE	FALSE	FALSE				2013	0	1
115	Solenaia oleivora	2013	KF296320	2013			1		10.3109/19401736.2013.823190	NC_022701								TRUE	TRUE	TRUE	FALSE	FALSE	FALSE	FALSE	FALSE				2013	0	1
116	Ostrea lurida	2013	KC768038	2013			1	33aa	10.3109/19401736.2013.834428	NC_022688								TRUE	TRUE	TRUE	FALSE	FALSE	FALSE	FALSE	FALSE				2013	1	0
119	Laternula elliptica	2013	KF534717	2013			1	34aa	10.3109/19401736.2013.836515	NC_022846								TRUE	TRUE	TRUE	FALSE	FALSE	FALSE	FALSE	FALSE				2013	1	0
127	Argopecten purpuratus	2014	KF601246	2013	2015		0		10.3109/19401736.2013.845760									FALSE	FALSE	FALSE	FALSE	FALSE	FALSE	FALSE	FALSE				2013	1	0
174	Anodonta arcaeformis	2015	KF667530	2013			1		10.3109/19401736.2014.953133	NC_026674								TRUE	TRUE	TRUE	FALSE	FALSE	FALSE	FALSE	FALSE				2013	1	0
132	Coelomactra antiquata	2014	KC503291	2013			0		none									FALSE	FALSE	FALSE	FALSE	FALSE	FALSE	FALSE	FALSE				2013	1	0
133	Coelomactra antiquata	2014	KC503290	2013			0		none									FALSE	FALSE	FALSE	FALSE	FALSE	FALSE	FALSE	FALSE				2013	1	0
134	Coelomactra antiquata	2014	KC503289	2013			0		none									FALSE	FALSE	FALSE	FALSE	FALSE	FALSE	FALSE	FALSE				2013	1	0
135	Coelomactra antiquata	2014	KC503288	2013			0		none									FALSE	FALSE	FALSE	FALSE	FALSE	FALSE	FALSE	FALSE				2013	1	0
173	Lamprotula leai	2015	KC847114	2013			1		none									TRUE	TRUE	TRUE	FALSE	FALSE	FALSE	FALSE	FALSE				2013	1	0
198	Lamprotula tortuosa	2015	KC441487	2013			1		none									TRUE	TRUE	TRUE	FALSE	FALSE	FALSE	FALSE	FALSE				2013	1	0
142	Mytilus trossulus	2014	KM192132	2014			1		10.1007/s00438-014-0888-3									TRUE	TRUE	TRUE	TRUE	FALSE	FALSE	FALSE	FALSE				2014	1	0
143	Mytilus trossulus	2014	KM192131	2014			1		10.1007/s00438-014-0888-3									TRUE	TRUE	TRUE	TRUE	FALSE	FALSE	FALSE	FALSE				2014	1	0
144	Mytilus trossulus	2014	KM192130	2014			1		10.1007/s00438-014-0888-3									TRUE	TRUE	TRUE	TRUE	FALSE	FALSE	FALSE	FALSE				2014	1	0
145	Mytilus trossulus	2014	KM192129	2014			1		10.1007/s00438-014-0888-3			M						TRUE	TRUE	TRUE	TRUE	FALSE	FALSE	FALSE	FALSE				2014	1	0
146	Mytilus trossulus	2014	KM192128	2014			1		10.1007/s00438-014-0888-3									TRUE	TRUE	TRUE	TRUE	FALSE	FALSE	FALSE	FALSE				2014	1	0
147	Mytilus trossulus	2014	KM192127	2014			1		10.1007/s00438-014-0888-3									TRUE	TRUE	TRUE	TRUE	FALSE	FALSE	FALSE	FALSE				2014	1	0
148	Mytilus trossulus	2014	KM192126	2014			1		10.1007/s00438-014-0888-3									TRUE	TRUE	TRUE	TRUE	FALSE	FALSE	FALSE	FALSE				2014	1	0
149	Mytilus trossulus	2014	KM192125	2014			1		10.1007/s00438-014-0888-3									TRUE	TRUE	TRUE	TRUE	FALSE	FALSE	FALSE	FALSE				2014	1	0
150	Mytilus trossulus	2014	KM192124	2014			1		10.1007/s00438-014-0888-3									TRUE	TRUE	TRUE	TRUE	FALSE	FALSE	FALSE	FALSE				2014	1	0
158	Mactra chinensis	2014	KJ754823	2014			0		10.1016/j.cbd.2014.08.002	NC_025510								FALSE	FALSE	FALSE	FALSE	FALSE	FALSE	FALSE	FALSE				2014	1	0
125	Meretrix lyrata	2013	KC832317	2014	2013		1		10.1016/j.gene.2013.09.077	NC_022924								TRUE	TRUE	TRUE	TRUE	FALSE	FALSE	FALSE	FALSE				2014	1	0
138	Dahurinaia dahurica	2014	KF514426	2014			1		10.3109/19401736.2013.845755	NC_023942								TRUE	TRUE	TRUE	TRUE	FALSE	FALSE	FALSE	FALSE				2014	0	1
136	Lamprotula gottschei	2014	KJ018924	2014			1		10.3109/19401736.2014.883608	NC_023806								TRUE	TRUE	TRUE	TRUE	FALSE	FALSE	FALSE	FALSE				2014	1	0
137	Arconaia lanceolata	2014	KJ144818	2014			1		10.3109/19401736.2014.892098	NC_023955								TRUE	TRUE	TRUE	TRUE	FALSE	FALSE	FALSE	FALSE				2014	1	0
131	Lutraria rhynchaena	2014	HG799089	2014			0		10.3109/19401736.2014.892104	NC_023384.								FALSE	FALSE	FALSE	FALSE	FALSE	FALSE	FALSE	FALSE				2014	1	0
175	Anodonta lucida	2015	KF667529	2014			1		10.3109/19401736.2014.905852	NC_026673								TRUE	TRUE	TRUE	TRUE	FALSE	FALSE	FALSE	FALSE				2014	1	0
151	Mytilus coruscus	2014	KJ577549	2014			0	important	10.3109/19401736.2014.908375	KJ577549								FALSE	FALSE	FALSE	FALSE	FALSE	FALSE	FALSE	FALSE				2014	1	0
152	Cristaria plicata	2014	KM233451	2014			1		10.3109/19401736.2014.953100									TRUE	TRUE	TRUE	TRUE	FALSE	FALSE	FALSE	FALSE				2014	0	1
153	Brachidontes exustus	2014	KM233636	2014			1	37aa	10.3109/19401736.2014.953111	NC_024882								TRUE	TRUE	TRUE	TRUE	FALSE	FALSE	FALSE	FALSE				2014	0	1
154	Sinanodonta woodiana	2014	KM272949	2014			1		10.3109/19401736.2014.958697	NC_024943.								TRUE	TRUE	TRUE	TRUE	FALSE	FALSE	FALSE	FALSE				2014	1	0
139	Anodonta anatina	2014	KF030963	2014			1		10.3109/19401736.2014.958725			M						TRUE	TRUE	TRUE	TRUE	FALSE	FALSE	FALSE	FALSE				2014	0	1
140	Anodonta anatina	2014	KF030962	2014			1		10.3109/19401736.2014.958725			M						TRUE	TRUE	TRUE	TRUE	FALSE	FALSE	FALSE	FALSE				2014	0	1
155	Hyriopsis cumingii	2014	KM393224	2014			1		10.3109/19401736.2014.963804									TRUE	TRUE	TRUE	TRUE	FALSE	FALSE	FALSE	FALSE				2014	1	0
157	Panopea generosa	2014	KM580067	2014			1	37aa	10.3109/19401736.2014.971304	NC_025635								TRUE	TRUE	TRUE	TRUE	FALSE	FALSE	FALSE	FALSE				2014	1	0
156	Panopea globosa	2014	KM580068	2014			1	37aa	10.3109/19401736.2014.971305	NC_025636								TRUE	TRUE	TRUE	TRUE	FALSE	FALSE	FALSE	FALSE				2014	1	0
218	Abyssogena phaseoliformis	2016	AP014557	2014			1		none									TRUE	TRUE	TRUE	TRUE	FALSE	FALSE	FALSE	FALSE				2014	1	0
178	Anodonta euscaphys	2015	KP187851	2014			1		none	NC_026792								TRUE	TRUE	TRUE	TRUE	FALSE	FALSE	FALSE	FALSE				2014	1	0
217	Bathymodiolus japonicus	2016	AP014560	2014			1		none									TRUE	TRUE	TRUE	TRUE	FALSE	FALSE	FALSE	FALSE				2014	1	0
216	Bathymodiolus platifrons	2016	AP014561	2014			1		none									TRUE	TRUE	TRUE	TRUE	FALSE	FALSE	FALSE	FALSE				2014	1	0
215	Bathymodiolus septemdierum	2016	AP014562	2014			1		none									TRUE	TRUE	TRUE	TRUE	FALSE	FALSE	FALSE	FALSE				2014	1	0
207	Cucullaea labiata	2016	KP091889	2014			0		none	NC_029848								FALSE	FALSE	FALSE	FALSE	FALSE	FALSE	FALSE	FALSE				2014	1	0
170	Cuneopsis pisciculus	2015	KP273584	2014			1		none	NC_026306								TRUE	TRUE	TRUE	TRUE	FALSE	FALSE	FALSE	FALSE				2014	1	0
176	Lanceolaria grayana	2015	KJ495725	2014			1		none	NC_026686								TRUE	TRUE	TRUE	TRUE	FALSE	FALSE	FALSE	FALSE				2014	1	0
141	Mya arenaria	2014	KJ755996	2014			0		none	NC_024738								FALSE	FALSE	FALSE	FALSE	FALSE	FALSE	FALSE	FALSE				2014	1	0
260	Lamprotula gottschei		KJ627225	2014	2017		1											TRUE	TRUE	TRUE	TRUE	FALSE	FALSE	FALSE	FALSE				2015	1	0
266	Arconaia lanceolata		KJ775864	2014	2017		1											TRUE	TRUE	TRUE	TRUE	FALSE	FALSE	FALSE	FALSE				2015	1	0
276	Ruditapes decussatus		KP089983	2014	2017		1			NC_035757								TRUE	TRUE	TRUE	TRUE	FALSE	FALSE	FALSE	FALSE				2015	1	0
120	Anodonta anatina	2015	KF030968	2015			1		10.3109/19401736.2013.823176			F						TRUE	TRUE	TRUE	TRUE	TRUE	FALSE	FALSE	FALSE				2015	1	0
121	Anodonta anatina	2015	KF030967	2015			1		10.3109/19401736.2013.823176			F						TRUE	TRUE	TRUE	TRUE	TRUE	FALSE	FALSE	FALSE				2015	1	0
122	Anodonta anatina	2015	KF030966	2015			1		10.3109/19401736.2013.823176			F						TRUE	TRUE	TRUE	TRUE	TRUE	FALSE	FALSE	FALSE				2015	0	1
123	Anodonta anatina	2015	KF030965	2015			1		10.3109/19401736.2013.823176			F						TRUE	TRUE	TRUE	TRUE	TRUE	FALSE	FALSE	FALSE				2015	0	1
124	Anodonta anatina	2015	KF030964	2015			1		10.3109/19401736.2013.823176	NC_022803		F						TRUE	TRUE	TRUE	TRUE	TRUE	FALSE	FALSE	FALSE				2015	0	1
168	Unio douglasiae	2016	KM657954	2015	2014		1		10.3109/19401736.2014.1003825	NC_026111								TRUE	TRUE	TRUE	TRUE	TRUE	FALSE	FALSE	FALSE				2015	0	1
171	perna perna	2015	KM655841	2015			0		10.3109/19401736.2014.989502	NC_026288								FALSE	FALSE	FALSE	FALSE	FALSE	FALSE	FALSE	FALSE				2015	1	0
172	Tridacna squamosa	2015	KP205428	2015			0		10.3109/19401736.2015.1007355	NC_026558								FALSE	FALSE	FALSE	FALSE	FALSE	FALSE	FALSE	FALSE				2015	1	0
191	Saccostrea cucullata	2015	KP967577	2015			0		10.3109/19401736.2015.1063050	NC_027724								FALSE	FALSE	FALSE	FALSE	FALSE	FALSE	FALSE	FALSE				2015	1	0
190	Saccostrea mordax	2015	KP769562	2015			0		10.3109/19401736.2015.1063050									FALSE	FALSE	FALSE	FALSE	FALSE	FALSE	FALSE	FALSE				2015	1	0
200	Potomida littoralis	2015	KT247374	2015			1		10.3109/19401736.2015.1074223	NC_030073		F						TRUE	TRUE	TRUE	TRUE	TRUE	FALSE	FALSE	FALSE				2015	0	1
201	Potomida littoralis	2015	KT247375	2015			1		10.3109/19401736.2015.1074223			M						TRUE	TRUE	TRUE	TRUE	TRUE	FALSE	FALSE	FALSE				2015	1	0
197	Calyptogena magnifica	2015	KR862368	2015			1	37aa	10.3109/19401736.2015.1089488	NC_028724								TRUE	TRUE	TRUE	TRUE	TRUE	FALSE	FALSE	FALSE				2015	1	0
206	Lepidodesma languilati	2016	KT381195	2015			1		10.3109/19401736.2015.1101583	NC_029491								TRUE	TRUE	TRUE	TRUE	TRUE	FALSE	FALSE	FALSE				2015	0	1
195	Argopecten irradians concentricus	2015	KT161259	2015			0		none									FALSE	FALSE	FALSE	FALSE	FALSE	FALSE	FALSE	FALSE				2015	0	1
192	Argopecten irradians irradians	2015	KT161262	2015			0		none									FALSE	FALSE	FALSE	FALSE	FALSE	FALSE	FALSE	FALSE				2015	0	1
194	Argopecten purpuratus	2015	KT161260	2015			0		none	NC_027943								FALSE	FALSE	FALSE	FALSE	FALSE	FALSE	FALSE	FALSE				2015	0	1
193	Argopecten ventricosus	2015	KT161261	2015			0		none									FALSE	FALSE	FALSE	FALSE	FALSE	FALSE	FALSE	FALSE				2015	0	1
189	Crassostrea gasar	2015	KR856227	2015			1		none	NC_027653								TRUE	TRUE	TRUE	TRUE	TRUE	FALSE	FALSE	FALSE				2015	1	0
196	Leptodea leptodon	2015	KT723012	2015			1		none	NC_028522								TRUE	TRUE	TRUE	TRUE	TRUE	FALSE	FALSE	FALSE				2016	1	0
188	Ruditapes philippinarum	2015	KT001084	2015			0		none	NC_031332								FALSE	FALSE	FALSE	FALSE	FALSE	FALSE	FALSE	FALSE				2016	1	0
177	Saxidomus purpuratus	2015	KP419933	2015			0		none	NC_026728								FALSE	FALSE	FALSE	FALSE	FALSE	FALSE	FALSE	FALSE				2016	1	0
231	Saccostrea cucullata		KT992044	2015			0											FALSE	FALSE	FALSE	FALSE	FALSE	FALSE	FALSE	FALSE				2016	1	0
179	Crassostrea angulata	2016	KJ855249	2016			1	39aa	10.1007/s10126-016-9686-8									TRUE	TRUE	TRUE	TRUE	TRUE	TRUE	FALSE	FALSE				2016	1	0
180	Crassostrea angulata	2016	KJ855248	2016			1		10.1007/s10126-016-9686-8									TRUE	TRUE	TRUE	TRUE	TRUE	TRUE	FALSE	FALSE				2016	1	0
181	Crassostrea angulata	2016	KJ855247	2016			1		10.1007/s10126-016-9686-8									TRUE	TRUE	TRUE	TRUE	TRUE	TRUE	FALSE	FALSE				2016	1	0
182	Crassostrea angulata	2016	KJ855246	2016			1		10.1007/s10126-016-9686-8									TRUE	TRUE	TRUE	TRUE	TRUE	TRUE	FALSE	FALSE				2016	1	0
163	Crassostrea ariakensis	2016	KJ855254	2016			1		10.1007/s10126-016-9686-8									TRUE	TRUE	TRUE	TRUE	TRUE	TRUE	FALSE	FALSE				2016	1	0
164	Crassostrea ariakensis	2016	KJ855253	2016			1		10.1007/s10126-016-9686-8									TRUE	TRUE	TRUE	TRUE	TRUE	TRUE	FALSE	FALSE				2016	1	0
165	Crassostrea ariakensis	2016	KJ855252	2016			1		10.1007/s10126-016-9686-8									TRUE	TRUE	TRUE	TRUE	TRUE	TRUE	FALSE	FALSE				2016	1	0
166	Crassostrea ariakensis	2016	KJ855251	2016			1		10.1007/s10126-016-9686-8									TRUE	TRUE	TRUE	TRUE	TRUE	TRUE	FALSE	FALSE				2016	1	0
167	Crassostrea ariakensis	2016	KJ855250	2016			1		10.1007/s10126-016-9686-8									TRUE	TRUE	TRUE	TRUE	TRUE	TRUE	FALSE	FALSE				2016	1	0
183	Crassostrea gigas	2016	KJ855245	2016			1		10.1007/s10126-016-9686-8									TRUE	TRUE	TRUE	TRUE	TRUE	TRUE	FALSE	FALSE				2016	1	0
184	Crassostrea gigas	2016	KJ855244	2016			1		10.1007/s10126-016-9686-8									TRUE	TRUE	TRUE	TRUE	TRUE	TRUE	FALSE	FALSE				2016	1	0
185	Crassostrea gigas	2016	KJ855243	2016			1		10.1007/s10126-016-9686-8									TRUE	TRUE	TRUE	TRUE	TRUE	TRUE	FALSE	FALSE				2016	1	0
186	Crassostrea gigas	2016	KJ855242	2016			1		10.1007/s10126-016-9686-8									TRUE	TRUE	TRUE	TRUE	TRUE	TRUE	FALSE	FALSE				2016	1	0
187	Crassostrea gigas	2016	KJ855241	2016			1		10.1007/s10126-016-9686-8									TRUE	TRUE	TRUE	TRUE	TRUE	TRUE	FALSE	FALSE				2016	1	0
159	Crassostrea sikamea	2016	KJ855258	2016			1		10.1007/s10126-016-9686-8									TRUE	TRUE	TRUE	TRUE	TRUE	TRUE	FALSE	FALSE				2016	1	0
160	Crassostrea sikamea	2016	KJ855257	2016			1		10.1007/s10126-016-9686-8									TRUE	TRUE	TRUE	TRUE	TRUE	TRUE	FALSE	FALSE				2016	1	0
161	Crassostrea sikamea	2016	KJ855256	2016			1		10.1007/s10126-016-9686-8									TRUE	TRUE	TRUE	TRUE	TRUE	TRUE	FALSE	FALSE				2016	1	0
162	Crassostrea sikamea	2016	KJ855255	2016			1	39aa	10.1007/s10126-016-9686-8									TRUE	TRUE	TRUE	TRUE	TRUE	TRUE	FALSE	FALSE				2016	1	0
248	Ptychorhynchus ptisteri		KY067440	2016			1		10.1007/s12686-016-0657-1									TRUE	TRUE	TRUE	TRUE	TRUE	TRUE	FALSE	FALSE				2016	1	0
199	Limnoperna fortunei	2015	KP756905	2016			0.5	mistakes were made	10.1016/j.gene.2015.11.043	NC_028706								FALSE	FALSE	FALSE	FALSE	FALSE	FALSE	FALSE	FALSE				2016	0	1
237	Modiolus modiolus		KX821782	2016			1		10.1016/j.gene.2016.12.025	NC_033537								TRUE	TRUE	TRUE	TRUE	TRUE	TRUE	FALSE	FALSE				2016	1	0
213	Mytilus chilensis	2016	KP100300	2016			1		10.1038/srep26853	NC_030633								TRUE	TRUE	TRUE	TRUE	TRUE	TRUE	FALSE	FALSE				2016	1	0
212	Mytilus edulis platensis	2016	KP100301	2016			1	??	10.1038/srep26853									TRUE	TRUE	TRUE	TRUE	TRUE	TRUE	FALSE	FALSE				2016	1	0
205	Cyclina sinensis	2016	KU097333	2016	2015		1	38aa	10.1080/23802359.2016.1149786	NC_029478								TRUE	TRUE	TRUE	TRUE	TRUE	TRUE	FALSE	FALSE				2016	1	0
202	Meretrix lamarckii	2016	KP244452	2016			1		10.1371/journal.pone.0153631			M						TRUE	TRUE	TRUE	TRUE	TRUE	TRUE	FALSE	FALSE				2016	1	0
203	Meretrix lamarckii	2016	KP244451	2016			1		10.1371/journal.pone.0153631			F						TRUE	TRUE	TRUE	TRUE	TRUE	TRUE	FALSE	FALSE				2016	0	1
204	Aculamprotula tientsinensis	2016	KR873102	2016	2015		1		10.3109/19401736.2015.1101543	NC_029210								TRUE	TRUE	TRUE	TRUE	TRUE	TRUE	FALSE	FALSE				2016	0	1
238	Panopea abrupta		KX494111	2016			1		https://doi.org/10.1080/23802359.2016.1258338	NC_033538								TRUE	TRUE	TRUE	TRUE	TRUE	TRUE	FALSE	FALSE				2018	1	0
219	Conchocele cf. bisecta	2016	LC126312	2016			1		none									TRUE	TRUE	TRUE	TRUE	TRUE	TRUE	FALSE	FALSE				2017	1	0
209	Lamprotula caveata	2016	KX060991	2016			1		none	NC_030336								TRUE	TRUE	TRUE	TRUE	TRUE	TRUE	FALSE	FALSE				2017	0	1
208	Lamprotula scripta	2016	KU745294	2016			1		none	NC_030258								TRUE	TRUE	TRUE	TRUE	TRUE	TRUE	FALSE	FALSE				2017	0	1
210	Mytilus trossulus	2016	KU925349	2016			1		none									TRUE	TRUE	TRUE	TRUE	TRUE	TRUE	FALSE	FALSE				2017	1	0
211	Saccostrea kegaki	2016	KX065089	2016			0		none	NC_030533								FALSE	FALSE	FALSE	FALSE	FALSE	FALSE	FALSE	FALSE				2017	0	1
214	Septifer virgatus UNVERIFIED	2016	KX094521	2016			0	unverified	none									FALSE	FALSE	FALSE	FALSE	FALSE	FALSE	FALSE	FALSE				2017	0	1
232	Bathymodiolus platifrons		KY242718	2016			1											TRUE	TRUE	TRUE	TRUE	TRUE	TRUE	FALSE	FALSE				2017	1	0
241	Argopecten irradians strain Zhongkehong		KU589290	2016			0											FALSE	FALSE	FALSE	FALSE	FALSE	FALSE	FALSE	FALSE				2017	0	1
267	Argopecten purpuratus		KY321561	2016	2017		1	opisana jako 2x 6 OBCZAJ										TRUE	TRUE	TRUE	TRUE	TRUE	TRUE	FALSE	FALSE				2015	0	1
246	Unio tumidus		KY021078	2017			1		10.1007/s10750-017-3113-7		f							TRUE	TRUE	TRUE	TRUE	TRUE	TRUE	TRUE	FALSE				2016	1	0
247	Unio tumidus		KY021073	2017			1		10.1007/s10750-017-3113-7		m							TRUE	TRUE	TRUE	TRUE	TRUE	TRUE	TRUE	FALSE				2017	1	0
252	Laternula truncata		KX815963	2017			1		10.1016/j.ympev.2017.03.004	NC_034305								TRUE	TRUE	TRUE	TRUE	TRUE	TRUE	TRUE	FALSE				2017	1	0
253	Tropidomya abbreviata		KX815962	2017			1		10.1016/j.ympev.2017.03.004	NC_034304.								TRUE	TRUE	TRUE	TRUE	TRUE	TRUE	TRUE	FALSE				2017	1	0
254	Myadora brevis		KX815961	2017			1		10.1016/j.ympev.2017.03.004	NC_034303								TRUE	TRUE	TRUE	TRUE	TRUE	TRUE	TRUE	FALSE				2017	1	0
255	Lyonsia norwegica		KX815960	2017			1		10.1016/j.ympev.2017.03.004	NC_034302								TRUE	TRUE	TRUE	TRUE	TRUE	TRUE	TRUE	FALSE				2016	1	0
256	Laternula elliptica		KX815959	2017			1		10.1016/j.ympev.2017.03.004									TRUE	TRUE	TRUE	TRUE	TRUE	TRUE	TRUE	FALSE				2016	1	0
257	Euciroa cf. queenslandica		KX815958	2017			1		10.1016/j.ympev.2017.03.004	NC_034301								TRUE	TRUE	TRUE	TRUE	TRUE	TRUE	TRUE	FALSE				2017	1	0
258	Bryopa lata		KX815957	2017			1		10.1016/j.ympev.2017.03.004	NC_034300								TRUE	TRUE	TRUE	TRUE	TRUE	TRUE	TRUE	FALSE				2017	1	0
259	Semelidae sp		KX815956	2017			1		10.1016/j.ympev.2017.03.004									TRUE	TRUE	TRUE	TRUE	TRUE	TRUE	TRUE	FALSE				2016	0	1
261	Solemya velesiana		KY244081	2017			1		10.1038/ismej.2017.10	NC_034906								TRUE	TRUE	TRUE	TRUE	TRUE	TRUE	TRUE	FALSE				2017	1	0
262	Solemya pervernicosa		KY244080	2017			1		10.1038/ismej.2017.10	NC_034905								TRUE	TRUE	TRUE	TRUE	TRUE	TRUE	TRUE	FALSE				2017	1	0
263	Solemya elarraichensis		KY244079	2017			1		10.1038/ismej.2017.10	NC_034904								TRUE	TRUE	TRUE	TRUE	TRUE	TRUE	TRUE	FALSE				2017	1	0
268	Cumberlandia monodonta		KU873124	2017			1		10.1038/s41598-017-01708-1	NC_034846								TRUE	TRUE	TRUE	TRUE	TRUE	TRUE	TRUE	FALSE				2017	1	0
269	Echyridella menziesii		KU873122	2017			1		10.1038/s41598-017-01708-1	NC_034845 ?								TRUE	TRUE	TRUE	TRUE	TRUE	TRUE	TRUE	FALSE				2017	1	0
270	Echyridella menziesii		KU873121	2017			1		10.1038/s41598-017-01708-1	NC_034845 ?								TRUE	TRUE	TRUE	TRUE	TRUE	TRUE	TRUE	FALSE				2017	1	0
271	Cumberlandia monodonta		KU873123	2017			1		10.1038/s41598-017-01708-1									TRUE	TRUE	TRUE	TRUE	TRUE	TRUE	TRUE	FALSE				2016	1	0
272	Mutela dubia		KU873120	2017			1		10.1038/s41598-017-01708-1	NC_034844								TRUE	TRUE	TRUE	TRUE	TRUE	TRUE	TRUE	FALSE				2017	1	0
273	Neotrigonia margaritacea		KU873118	2017			1		10.1038/s41598-017-01708-1	NC_034843								TRUE	TRUE	TRUE	TRUE	TRUE	TRUE	TRUE	FALSE				2017	1	0
223	Lutraria maxima		MF784266	2017			1		10.1080/23802359.2017.1390403									TRUE	TRUE	TRUE	TRUE	TRUE	TRUE	TRUE	FALSE				2017	1	0
239	Potamilus alatus		KU559011	2017			1		10.1371/journal.pone.0169749		f							TRUE	TRUE	TRUE	TRUE	TRUE	TRUE	TRUE	FALSE				2017	1	0
249	Potamilus alatus		NC_033858	2017			1	dubel?	10.1371/journal.pone.0169749									TRUE	TRUE	TRUE	TRUE	TRUE	TRUE	TRUE	FALSE				2017	1	0
240	Potamilus alatus		KU559010	2017			1		10.1371/journal.pone.0169750		m							TRUE	TRUE	TRUE	TRUE	TRUE	TRUE	TRUE	FALSE				2017	1	0
233	Donax semiestriatus		NC_035984	2017			1		10.1371/journal.pone.0184464	KY780363								TRUE	TRUE	TRUE	TRUE	TRUE	TRUE	TRUE	FALSE				2017	1	0
234	Donax trunculus		NC_035985	2017			1		10.1371/journal.pone.0184464	KY780364								TRUE	TRUE	TRUE	TRUE	TRUE	TRUE	TRUE	FALSE				2017	1	0
235	Donax variegatus		NC_035986	2017			1		10.1371/journal.pone.0184464	KY780365								TRUE	TRUE	TRUE	TRUE	TRUE	TRUE	TRUE	FALSE				2017	1	0
236	Donax vittatus		NC_035987	2017			1		10.1371/journal.pone.0184464	KY780366								TRUE	TRUE	TRUE	TRUE	TRUE	TRUE	TRUE	FALSE				2017	1	0
274	Modiolus philippinarum		KY705073	2017			0		doi:10.1038/s41559-017-0121	NC_035422	NATURE?							FALSE	FALSE	FALSE	FALSE	FALSE	FALSE	FALSE	FALSE				2017	1	0
275	Bathymodiolus platifrons		KY705072	2017			0		doi:10.1038/s41559-017-0121	NC_035421								FALSE	FALSE	FALSE	FALSE	FALSE	FALSE	FALSE	FALSE				2014	1	0
226	Acuticosta chinensis		MF687347	2017			1		https://doi.org/10.1007/s12686-017-0980-1									TRUE	TRUE	TRUE	TRUE	TRUE	TRUE	TRUE	FALSE				2017	1	0
244	Unio crassus		KY290450	2017			1		https://doi.org/10.1016/j.ympev.2016.12.007		m							TRUE	TRUE	TRUE	TRUE	TRUE	TRUE	TRUE	FALSE				2017	1	0
245	Unio crassus		KY290446	2017			1		https://doi.org/10.1016/j.ympev.2016.12.008		f							TRUE	TRUE	TRUE	TRUE	TRUE	TRUE	TRUE	FALSE				2017	1	0
242	Unio delphinus		KT326917	2017			1		https://doi.org/10.1080/23802359.2016.1241677		f							TRUE	TRUE	TRUE	TRUE	TRUE	TRUE	TRUE	FALSE				2017	1	0
243	Unio delphinus		KT326918	2017			1		https://doi.org/10.1080/23802359.2016.1241677		m							TRUE	TRUE	TRUE	TRUE	TRUE	TRUE	TRUE	FALSE				2017	1	0
250	Unio delphinus		NC_033854	2017			1		https://doi.org/10.1080/23802359.2016.1241677		f							TRUE	TRUE	TRUE	TRUE	TRUE	TRUE	TRUE	FALSE				2014	1	0
251	Mytilus chilensis haplogroup F		KT966847	2017			1		https://doi.org/10.1080/23802359.2017.1289343									TRUE	TRUE	TRUE	TRUE	TRUE	TRUE	TRUE	FALSE				2016	1	0
229	Anodonta cygnea		NC_036488	2017			1		https://doi.org/10.1080/23802359.2017.1407705									TRUE	TRUE	TRUE	TRUE	TRUE	TRUE	TRUE	FALSE				2017	1	0
264	Margaritifera marocana		KY131954	2017			1		https://doi.org/10.1093/mollus/eyx009	m	NC_034911							TRUE	TRUE	TRUE	TRUE	TRUE	TRUE	TRUE	FALSE				2017	1	0
265	Margaritifera marocana		KY131953	2017			1		https://doi.org/10.1093/mollus/eyx009	f								TRUE	TRUE	TRUE	TRUE	TRUE	TRUE	TRUE	FALSE				2017	1	0
224	Saccostrea echinata		NC_036478	2017			0											FALSE	FALSE	FALSE	FALSE	FALSE	FALSE	FALSE	FALSE				2017	1	0
225	Saccostrea mytiloides		NC_036479	2017			0											FALSE	FALSE	FALSE	FALSE	FALSE	FALSE	FALSE	FALSE				2017	1	0
227	Saccostrea glomerata		NC_036483	2017			0											FALSE	FALSE	FALSE	FALSE	FALSE	FALSE	FALSE	FALSE				2017	1	0
228	Modiolus kurilensis		NC_036486	2017	2016		0			MG385135	KY242717							FALSE	FALSE	FALSE	FALSE	FALSE	FALSE	FALSE	FALSE				2017	0	1
230	Pseudocardium sachalinense		MG431821	2017			0											FALSE	FALSE	FALSE	FALSE	FALSE	FALSE	FALSE	FALSE				2017	0	1
277	Cerastoderma edule		MF374632	2017			1			NC_035728								TRUE	TRUE	TRUE	TRUE	TRUE	TRUE	TRUE	FALSE				2014	1	0
278
279
280
281
282
283
284
285
286
287
288
289
290
291
292
293
294
295
296
297
298
299
300
301
302
303
304
305
306
307
308
309
310
311
312
313
314
315
316
317
318
319
320
321
322
323
324
325
326
327
328
329
330
331
332
333
334
335
336
337
338
339
340
341
342
343
344
345
346
347
348
349
350
351
352
353
354
355
356
357
358
359
360
361
362
363
364
365
366
367
368
369
370
371
372
